# Supplementary material for: Ameliorative Effects of Berberine Against Acetamiprid-Induced Toxicity in the Testes of Rats: A Computational and Histological Insight
Source: J Xenobiot. 2026 May 28;16(3):95. doi: 10.3390/jox16030095 (PMC13302651; doi:10.3390/jox16030095)
Supplement: Supplementary file 1 [file jox-16-00095-s001.zip]

Archive with 1 entries (1 files):
- jox-4270807-supplementary.pdf
